# Supplementary material for: miR-200-mediated inactivation of cancer-associated fibroblasts via targeting of NRP2-VEGFR signaling attenuates lung cancer invasion and metastasis
Source: Mol Ther Nucleic Acids. 2024 Apr 23;35(2):102194. doi: 10.1016/j.omtn.2024.102194 (PMC11101731; doi:10.1016/j.omtn.2024.102194)
Supplement: Table S3. The raw data for all graphs in the manuscript [file mmc2.xlsx]

## Sheet: Figure 1B
LUAD_FFPE-recurrence free survival
months	200a_high (n=142)	200a_low (n=32)
1.4	0
61.0667	0
4.2	0
5.56667	0
34.4667	0
83.2667	0
8.86667	1
8.23333	1
16.7333	1
42.8667	0
77.1333	1
57.3333	0
21.9667	0
7.2	0
81.9667	0
54.3	0
64.2	0
10.9	0
38.7333	0
62.3333	0
37.5667	0
43.3667	1
60.6	0
38.5	0
45.1667	0
80.5667	0
37.1667	0
61.2	0
85.7667	0
87.8667	0
51.0333	0
37.2667	0
12.5333	1
28.5667	0
21	1
8.53333	1
85.3667	0
70.4333	0
32.3667	0
16.8	1
37.9667	0
29.9	0
27.9	0
74.8	0
77.6333	0
19.2	1
82.6333	0
15.5333	0
49.7333	0
71.4333	0
60.3667	0
40.4333	1
42.8333	0
61.3	0
35.3667	0
33.5667	0
80.7333	0
6.66667	0
60.5	0
51.7667	0
36.9	0
20.1	1
20.2667	0
14.8667	1
21.5667	1
22.2333	1
70.3667	0
60.6	0
63.5	0
60.4	0
65.9	0
63.1333	0
17.7333	1
75.6667	0
39.3667	1
78.1333	0
65.7667	0
8.86667	0
13.5667	1
32.7667	0
16.5667	1
30.4	0
84.9667	0
75.5667	0
34.3667	0
61.8667	0
8	1
41.7667	0
71.8333	0
7.3	1
81.4667	0
64.9333	0
70.8333	0
54.8667	0
84.6667	0
85.5667	0
38.7	0
54.0333	0
61.3333	0
73.1333	0
78.1667	0
10.7333	0
1.56667	0
58.5667	1
8.6	0
37.5	0
38.4	0
2.6	0
54.9	0
89.6667	0
19.8667	1
14.0333	0
19.6	1
32.8667	0
116.167	0
66.3667	0
88.3333	0
38.3667	0
3.03333	0
12.6	0
39	0
94.0333	0
22	0
16.9	0
73.7	0
55.2667	0
80.7	0
11.4667	1
36.8333	0
54.6	0
41.8333	1
41.7	1
67.4667	0
23.2667	0
60.6333	0
20.3667	0
48.3	0
36.7333	1
60.5667	0
31.6	0
66.8667	0
82.6	0
5.83333		1
37.3		0
9.86667		1
37.7		0
32.4333		0
62.9667		0
0.566667		0
12.5		1
72.7667		0
6.16667		1
9.56667		0
17.8667		0
8.93333		1
14.0667		1
2.03333		1
31.4667		0
4.16667		1
16.5667		1
29.5		0
3.96667		1
70.1		0
54.1333		0
55.9		0
78.6667		0
52.7		0
73.3333		0
3.73333		1
37		0
0.533333		1
130.633		0
59.2667		1
73.0667		0

## Sheet: Figure 1C
LUAD_FFPE-recurrence free survival
months	200b_high (n=140)	200b_low (n=34)
4.2	0
34.4667	0
61.0667	0
8.86667	1
1.4	0
8.23333	1
10.9	0
5.56667	0
42.8667	0
16.7333	1
81.9667	0
85.3667	0
37.1667	0
64.2	0
77.1333	1
87.8667	0
45.1667	0
54.3	0
51.0333	0
37.5667	0
10.7333	0
71.4333	0
38.5	0
7.2	0
82.6333	0
16.8	1
80.5667	0
57.3333	0
42.8333	0
21.9667	0
83.2667	0
8.53333	1
70.4333	0
62.3333	0
21	1
27.9	0
60.6	0
84.6667	0
36.9	0
40.4333	1
28.5667	0
37.2667	0
35.3667	0
80.7333	0
15.5333	0
38.7	0
51.7667	0
37.9667	0
29.9	0
71.8333	0
6.66667	0
32.3667	0
61.2	0
7.3	1
38.7333	0
61.3	0
12.5333	1
85.7667	0
41.7667	0
20.2667	0
61.3333	0
49.7333	0
13.5667	1
60.5	0
37.5	0
12.6	0
84.9667	0
19.2	1
3.03333	0
43.3667	1
33.5667	0
70.8333	0
66.3667	0
8.86667	0
32.7667	0
16.5667	1
61.8667	0
63.5	0
89.6667	0
70.3667	0
14.0333	0
54.6	0
39.3667	1
34.3667	0
20.1	1
16.9	0
75.5667	0
9.56667	0
65.9	0
30.4	0
8	1
60.4	0
60.6	0
21.5667	1
54.0333	0
85.5667	0
63.1333	0
60.3667	0
20.3667	0
73.1333	0
54.9	0
78.1667	0
1.56667	0
65.7667	0
77.6333	0
17.7333	1
48.3	0
58.5667	1
38.4	0
2.6	0
74.8	0
39	0
11.4667	1
94.0333	0
88.3333	0
75.6667	0
36.8333	0
32.8667	0
60.6333	0
31.4667	0
22.2333	1
2.03333	1
80.7	0
37.3	0
6.16667	1
31.6	0
38.3667	0
116.167	0
41.7	1
55.2667	0
60.5667	0
73.7	0
54.8667	0
78.1333	0
8.6	0
41.8333	1
64.9333	0
0.566667	0
22	0
67.4667	0
12.5		1
82.6		0
36.7333		1
32.4333		0
8.93333		1
19.8667		1
72.7667		0
37		0
5.83333		1
37.7		0
19.6		1
54.1333		0
9.86667		1
62.9667		0
14.0667		1
29.5		0
55.9		0
66.8667		0
14.8667		1
81.4667		0
17.8667		0
16.5667		1
4.16667		1
23.2667		0
3.96667		1
52.7		0
0.533333		1
3.73333		1
70.1		0
59.2667		1
78.6667		0
130.633		0
73.3333		0
73.0667		0

## Sheet: Figure 1D
RT-qPCR
	CAF-vec			CAF-200
200a	0.96338	1.01831	1.01831	171.593	175.198	217.195
200b	0.988382	0.988382	1.02324	79.8825	110.646	108.369
429	0.996406	1.10558	0.898012	35.297	39.1645	36.0386

## Sheet: Figure 1E
Cell growth counting
	vec	200
Day1	5	8
	9	6
	5	10
	5	11
	6	9
	8	7
Day2	26	25
	26	20
	34	25
	29	22
	24	24
	24	17
Day3	32	31
	29	27
	37	26
	31	23
	28	28
	32	26
Day4	51.03	38.25
	59.58	51.03
	76.59	55.26
	59.58	55.26
	80.82	42.57
	51.03	46.8
Day5	101.7	68.04
	118.8	68.04
	123.3	72.27
	115.2	63.81
	118.8	98.1
	132.3	72.27

## Sheet: Figure 1F
Cell circularity
CAF-vec	CAF-200
0.185	0.53
0.272	0.31
0.165	0.345
0.214	0.528
0.344	0.455
0.16	0.706
0.149	0.432
0.286	0.414
0.276	0.566
0.428	0.34
0.225	0.507
0.304	0.566
0.14	0.642
0.339	0.571
0.113	0.216
0.2	0.513
0.423	0.422
0.082	0.557
0.251	0.471
0.114	0.65
0.136	0.574
0.126	0.493
0.156	0.628
0.461	0.53
0.245	0.475
0.111	0.653
0.303	0.476
0.159	0.483
0.158	0.389
0.427	0.523
0.178	0.637
0.343	0.604
0.174	0.554
0.435	0.604
0.332	0.487
0.118	0.564
0.142	0.54
0.207	0.774
0.184	0.529
0.238	0.736
0.246	0.662
0.19	0.601
0.214	0.356
0.171	0.356
0.31	0.706
0.339	0.534
0.391	0.377
0.171	0.381
0.292	0.583
0.266	0.486
0.266	0.528
0.231	0.515
0.47	0.445
0.271	0.697
0.184	0.414
0.203	0.447
0.226	0.477
0.226	0.618
0.16	0.538
0.315	0.567
0.39	0.494
0.383	0.293
0.291	0.51
0.391	0.687
0.084	0.383
0.143	0.509
0.316	0.375
0.195	0.631
0.424	0.473
0.448	0.462
0.273	0.423
0.242	0.447
0.223	0.302
0.303	0.446
0.137	0.432
0.202	0.322
0.304	0.619
0.356	0.518
0.209	0.335
0.295	0.367
0.328	0.406
0.426	0.238
0.239	0.686
0.375	0.295
0.33	0.431
0.313	0.565
0.368	0.617
0.28	0.576
0.262	0.701
0.229	0.451
0.344	0.592
0.45	0.583
0.2	0.369
0.167	0.509
0.2	0.364
0.341	0.309
0.245	0.629
0.133	0.441
0.24	0.5
0.16	0.709

## Sheet: Figure 1G
RT-qPCR
	CAF-vec			CAF-200
Zeb1	0.965455	1.04195	0.992598	0.297154	0.273437	0.305508
Pdgfra	0.948274	1.09686	0.954869	0.349503	0.319387	0.302158
Fap	0.914208	1.0429	1.0429	0.4007	0.34883	0.257134
S100a4	0.944317	1.1308	0.924883	0.362824	0.492209	0.296755
Col1a2	0.974554	0.988159	1.03729	0.500976	0.464199	0.393058
Vim	1.03626	1.03626	0.927479	0.344216	0.429696	0.64233
Des	1.05096	1.15806	0.790978	0.493701	0.486904	0.529136
Ddr2	0.90445	0.989734	1.10582	0.600865	0.709617	0.714553
P4ha3	1.01126	0.963364	1.02538	1.11431	1.08384	1.0542
Itga1	0.91862	1.04069	1.04069	2.23077	1.31726	1.25487

## Sheet: Figure 1H
Immunocytochemistry of αSMA
vec	200
0.832149	0.304293
0.652912	0.416683
1.31441	0.539692
1.37525	0.907199
0.999595	0.265008
1.0428	0.308797
1.49919	0.382064
0.650244	0.389639
1.27571	0.30102
0.885698	0.669501
1.01352	0.493168
1.04194	0.421613
0.35783	0.407752
1.12132	0.544772
0.726361	0.329148
0.718933	0.391325
1.1986	0.394214
1.14366	0.395791
0.683751	0.540625
1.46615	0.464632

## Sheet: Figure 2A
Collagen contration assay
SQ+CAF-vec	SQ+CAF-200
0.431967	0.565098
0.338273	0.631739
0.27596	0.388701
0.222499	0.425751
0.215785	0.376268

## Sheet: Figure 2B
Spheroid invasion assay
vec	200
6.39902	4.80492
2.81114	2.88772
3.61315	2.24451
4.75335	1.36288
7.40987	1.11639
7.90808	3.02051
4.88023	2.71665
7.40333	2.5413
4.24156	1.98638
6.28787	1.62388
7.14415	1.30166
6.07343	2.9551
4.35069	2.5679
6.39665	2.53646
4.36066	2.64344
3.65431	3.74457
5.31117	3.97608
6.44009
3.44286
8.35012
2.98187

## Sheet: Figure 2C
Transwell migration assay
vec	200
759	252
392.333	209
595	243.667

[truncated: 62 more sheets: Figure 2D, Figure 2E, Figure 2F, Figure 2G, Figure 2H, Figure 2I, Figure 3D, Figure 3I, Figure 3J, Figure 4A, Figure 4B, Figure 4C, Figure 4D, Figure 4E, Figure 4F, Figure 4G, Figure 4H, Figure 4I, Figure 4J, Figure 4K …]
